# Supplementary material for: Enhancing Image-Guided Radiation Therapy for Pancreatic Cancer: Utilizing Aligned Peak Response Beamforming in Flexible Array Transducers
Source: Cancers (Basel). 2024 Mar 22;16(7):1244. doi: 10.3390/cancers16071244 (PMC11011135; doi:10.3390/cancers16071244)
Supplement: Supplementary file 1 [file cancers-16-01244-s001.zip]

Archive with 1 entries (1 files):
- cancers-2852676-supplementary.pdf
